# Supplementary material for: Directly recruited GATA6 + peritoneal cavity macrophages contribute to the repair of intestinal serosal injury
Source: Nat Commun. 2021 Dec 15;12:7294. doi: 10.1038/s41467-021-27614-9 (PMC8674319; doi:10.1038/s41467-021-27614-9)
Supplement: Supplementary file 6 — Source Data [file 41467_2021_27614_MOESM6_ESM.xlsx]

## Sheet: Figure 1
Fig. 1d	Velocity (um/min)			Fig. 1e	2 h	6 h	24 h	48 h
	CCR2+	CX3CR1+			15	24	52	47
	5.30305	0			13	28	59	25
	2.34789	0			19	30	77	19
	2.12143	0				35	63	28
	2.20565	0.680634				41	68	11
	2.27177	0
	1.74916	0.597659
	2.47613	0
	3.87648	0.385542
	1.76567	0.570044
	2.5333	0.300533
	1.56414	0.289157
	2.86224	0
	3.202	0
	2.89139	0
	2.38342	0.533228
	1.90538	0
	1.49759	0.638202
	1.75153	0
	2.09199	0
	2.63833	0
	3.59159	0
	2.248	0
	2.01926	0
	2.36411	0
	2.51179	0
	2.64158	0
	1.66086	0
	4.09829	0
	1.87773	0
	3.20143	0

## Sheet: Figure 2
Fig. 2a	MCP-1			MIP-1α			MIP-1β			RANTES			KC			MIP-2			MIG
	Control	Injury		Control	Injury		Control	Injury		Control	Injury		Control	Injury		Control	Injury		Control	Injury
	3.12	10.15		1.79	12.22		0	0.78		2.03	3.55		6.18	9.52		37.27	78.56		8.09	12.12
	4.26	6.9		5.79	0		2.24	3.96		5.79	3.87		5.38	10.67		53.75	41.87		15.13	11.43
	5.33	18.24		7.85	10.93		7.11	7.75		3.41	4.93		9.39	10.96		66.89	57.65		13.22	12.48
	3.9	12.81		8	7.67		5.74	7.41		5.69	5.22		6.94	6.93		56.2	51.05		13.13	20.91
	4.21	17.3		3.41	10.78		1.01	4.54		1.61	4.71		5.6	9.82		34.47	63.32		12.57	14.66
		13.73			9.1			7.02			4.57			15.48			56.14			14.35
		16.23			8.36			4.36			5.83			10.46			61.28			11.48
		19.26			11.12			5.49			4.66			17.53			61.15			17.04
Fig. 2c	24 h							48 h
	WT	52	59	77	63	68		WT	47	25	19	28	11
	CCR2REP/RFP	58	68	79	69	76		CCR2REP/RFP	26	38	25	42	22
	Nr4a1-/-	87	78	56	68	52		Nr4a1-/-	27	15	24	33	30
Fig. 2e	Control	CLL i.p. (2 d)	CLL i.p. (7 d)	CLL i.p. (14 d)
	17.255	22.514	19.455	17.002
	17.187	16.504	17.996	17.266
	20.86	17.238	21.016	21.061
	20.514	19.631	20.387	20.598
	23.173
	18.718
Fig. 2g	PBS-L	CLL
	24	2
	37	4
	30	3
		0
		3
Fig. 2j	6 h		24 h
	i.p.	i.v.	i.p.	i.v.
	20	0	75	0
	22	0	42	0
	32	0	46	0

## Sheet: Figure 3
Fig. 3b	Control	Apyrase	P2X7 antagonist
	52	0	12
	59	21	5
	77	2	35
	63	2	2
	68		10
			6
			3
Fig. 3d	Isotype	Anti-CD44
	60	2
	39	8
	53	15
	66	5
		4
Fig. 3f	Control	Hyaluronidase
	24	17
	28	0
	30	5
	35	19
	41
Fig. 3h	No injury	Injury from mucosa	Injury from serosa
	0	16	52
	0	7	59
	0	3	77
	0	12	63
	0	23	68
		27

## Sheet: Figure 4
Fig. 4e	Proportion			Number
	Control	Abx		Control	Abx
	45.3	42.7		5.235	4.39
	47.3	42		7.595	7.515
	37.3	37.4		6.768	11.677
	42.3	44.2		10.61
	48.4	43.8
	44.8
Fig. 4g	Control							Abx
	6 h	24	28	30	35	41		28	40	32
	24 h	31	33	73	52	66		49	61	51	80	31

## Sheet: Figure 5
Fig. 5c	PBS-L	CLL	Ccr2RFP/RFP + PBS-L	Ccr2RFP/RFP + CLL
	3.014	21.611	14.78	17.126
	1.649	10.259	8.772	30.365
	3.967	9.716	10.315	23.306
	3.058	30.876	17.771	25.334
	1.235	28.94	15.263	22.825
	1.722	7.155	21.021	45.072
Fig. 5e	PBS-L	CLL
	21.23	7.807
	11.669	10.269
	16.86	8.559
	11.255	9.568
	13.162	12.792
	15.302	9.823
Fig. 5g	PBS-L	CLL
	30.43	20.08
	49.2	13.1
	26.29	20.02
	26.82	22.45

## Sheet: Figure 6
Fig. 6b	Normal water	DSS water
	0	5
	0	22
	0	32
	0	9
Fig. 6e	Normal water	DSS water
	0	7
	0	2
	0	4
	0	14
Fig. 6h	Normal water	DSS water
	8.884	26.009
	15.921	30.406
	13.008	21.26
	7.485	28.397
	13	29.708
		22.574
		23.019
		25.985
		24.114
		15.351
Fig. 6j	Control	Abx
	13	7
	8	9
	17	5
	5	9
	4	6

## Sheet: Figure 7
Fig. 7a
	PBS-L (normal water)						CLL (normal water)						PBS-L (4% DSS water)																					CLL (4% DSS water)
0	100	100	100	100	100		100	100	100	100	100		100	100	100	100	100	100	100	100	100	100	100	100	100	100	100	100	100	100	100	100		100	100	100	100	100	100	100	100	100	100	100	100	100	100	100	100
1	101.3	104.2	100	98.3	105.2		103	100.9	99.6	103.9	104		100.8	103.8	101.5	104.6	101.7	103	101.7	100.4	102.9	100.7	98.8	101.5	104.5	103.3	102	96.5	98.8	95.6	100	100.4		104.6	104.2	100.4	102	105.9	101.6	96.4	100.8	102.3	99.6	102.9	100.4	101.3	98.5	100.8	100.4
2	99.6	103.8	98.7	99.1	99.6		104.3	101.8	104.3	103.1	102.2		99.2	103.5	100.4	102.7	101.7	101.1	102.5	103.5	100.4	101.5	100	103	100.4	99.6	99.6	97.3	98	97.4	99.6	101.5		101.3	101.9	101.5	100.4	103.8	102	88.3	102.5	103.4	103.5	100.8	96.9	100.4	100.4	99.6	98.8
3	101.8	103.8	99.6	100.9	104.8		105.6	101.8	105.5	103.9	104		99.6	103.8	99.2	103	102.5	100	102.1	102.4	97.8	99.3	101.6	101.1	101.9	101.5	104	98.8	99.2	96.3	99.2	102.6		103.3	105.3	98.5	101.6	102.1	100.8	81	101.3	102.3	103.5	103.7	96.9	104.2	100.7	102.5	100
4	101.3	104.2	100.4	105.2	107.8		104.3	99.6	104.3	102.6	105.8		97.9	101.5	97.7	102.7	99.2	101.1	98.3	99.6	98.2	96.7	101.2	100.4	100	100.4	100	99.2	103.1	97.8	100	102.2		96.3	101.9	93.6	100	94.1	98.8	76.3	100	100.4	103	100	94.6	101.3	96.4	102.5	100
5	100.9	103.4	100.4	103	108.3		105.2	100.4	106	103.9	106.2		95.4	96.5	92.4	97.3	97.1	93.2	94.6	95.7	90.6	94.9	95.5	92.5	98.9	98.1	97.2	91.4	98.8	93.4	94.7	90.6		90.8	95.4	87.1	93.6	89	93.7	73.4	95.8	97.3	95.7	94.7	90.4	96.7	86.9	99.2	96.7
Fig. 7b
	PBS-L (normal water)						CLL (normal water)						PBS-L (4% DSS water)											CLL (4% DSS water)
0	0	0	0	0	0		0	0	0	0	0		0	0	0	0	0	0	0	0	0	0		0	0	0	0	0	0	0	0	0	0
1	0	0	0	0	0		0	0	0	0	0		1	0	0	0	0	1	1	1	0	0		1	0	0	1	1	0	0	0	1	0
2	0	0	0	0	0		0	0	0	0	0		0	0	0	1	1	1	1	1	1	0		0	0	3	0	0	1	1	6	3	3
3	0	0	0	0	0		0	0	0	0	0		2	0	0	2	2	1	1	1	1	2		0	0	3	2	3	0	2	6	8	6
4	0	0	0	0	0		0	0	0	0	0		2	2	2	2	4	3	2	3	2	2		2	2	6	4	6	2	4	7	11	4
5	0	0	0	0	0		0	0	0	0	0		7	6	3	3	3	4	3	4	4	4		5	4	10	3	9	3	7	7	10	8
Fig. 7c
	PBS-L											CLL
Normal water	76	73	71	68	67							70	66	72	68	75
DSS water	50	49	61	57	58	54	63	53	54	49		50	55	50	53	44	60	54	40	53	48
Fig. 7e
	PBS-L											CLL
Normal water	0	0	0	0	0							0	0	0	0	0
DSS water	3	3	4	3	4	4	3	4	3	4		4	5	6	5	3	5	4	1	5	4
Fig. 7g
	Control						Peritoneal cell transfer
0	100	100	100	100	100		100	100	100	100	100
1	103.2	100.4	101.6	102.9	99.2		104.8	101.7	103.4	103.7	101.6
2	102	100.4	100	101.3	100		104.8	99.6	102.6	103.3	100.4
3	102	99.6	101.2	99.6	98.8		104.4	97.9	100.9	102.5	98.4
4	100.4	97.7	96.4	96.3	97.5		101.3	96.3	98.3	100.8	96.7
5	96.8	93.1	92.1	90	94.6		97.4	95	94.9	98	91.9
Fig. 7h
	Control						Peritoneal cell transfer
0	0	0	0	0	0		0	0	0	0	0
1	0	0	0	0	0		0	0	0	0	0
2	0	0	0	0	0		0	1	0	0	0
3	2	1	0	3	3		2	3	2	0	3
4	4	5	5	5	5		4	3	3	4	3
5	5	8	6	7	8		5	5	6	5	6
Fig. 7i	Control	PC transfer
	64	60
	60	64
	57	66
	56	66
	61	60
Fig. 7k	Control	PC transfer
	3	3
	5	3
	4	4
	4	4
	4	5
[truncated: 4 more columns]

## Sheet: Supplementary Figure 1
Supplementary Fig. 1d	CCR2+CX3CR1+	large F4/80hi
	15	17.5
	11	27.8
	12.4	25.6
	13.9	18.3
	8	15.4
	11.7	24.1
	11.6	18.3
	11.7	24.8
	13.2	21.8
	15.4	19.8
	11.9	20.6
	11.8	23.4
	13.2	22.7
	11.7	15.1
	6.7	16.1
	11	24.6
	9.5	18.3
	11.1	19.1
	8	20.5
	7.9	21.3
	11.4	26.4
	14	21.5
	12.6	20.4
	13.3	28
	10.8	27.1
	9.9	22.3
	12	26.4
	13.9	24.5
	14.5	26.4
	12	28.6

## Sheet: Supplementary Figure 4
Supplementary Fig. 4b	CX3CR1+/+	CX3CR1GFP/GFP
	24	27
	28	40
	30	33
	35	24
	41	39

## Sheet: Supplementary Figure 5
Supplementary Fig. 5b
	PBS-L					CLL
Ccr2RFP/+	60.96	52.05	64.61	60.25		72.23	58.25	43.62	60.68	61.25
Ccr2RFP/RFP	3.52	4.55	7.21	11.67		21.77	6.83	16.75	0.67

[truncated: 5 more sheets: Supplementary Figure 6, Supplementary Figure 8, Supplementary Figure 9, Supplementary Figure 10, Supplementary Figure 11]
